# Supplementary material for: Long-Read Sequencing Improves the Detection of Structural Variations Impacting Complex Non-Coding Elements of the Genome
Source: Int J Mol Sci. 2021 Feb 19;22(4):2060. doi: 10.3390/ijms22042060 (PMC7923155; doi:10.3390/ijms22042060)
Supplement: Supplementary file 1 [file ijms-22-02060-s001.zip]

Archive with 12 entries (11 files):
- Figure S1a.tif
- __MACOSX/
- __MACOSX/._Figure S2a.tif
- Figure S2.tif
- __MACOSX/._Figure S2.tif
- Figures S3.tif
- __MACOSX/._Figures S3.tif
- Figure S1b.tif
- __MACOSX/._Figure S1b.tif
- Table S1.xlsx
- Supplementary_Figures.docx
- Golden_Set.hg38_multianno.txt
