# Supplementary material for: Long-Read Sequencing Improves the Detection of Structural Variations Impacting Complex Non-Coding Elements of the Genome
Source: Int J Mol Sci. 2021 Feb 19;22(4):2060. doi: 10.3390/ijms22042060 (PMC7923155; doi:10.3390/ijms22042060)
Supplement: Supplementary file 1 [file ijms-22-02060-s001.zip › Table S1.xlsx]

## Sheet: Sheet2
S.No	Flow Cell ID	Flow cell check	Number of active pores on DOE	Sample ID	All Reads	Passed Reads	Estimated Bases passed (GB)	Median Read Length	Mean Identity Frequency	N50	Mean Coverage	Run Duration (in hours)
1A	R9.4 - FAH54178	1167	1157	Control	14630	N/A	100000	640	N/A	N/A	N/A	0.45
2	R9.4 – FAK24165	1329	1331	FAM1_MU001	3233847	2613733	16583574407	4370	0.909	7890	3.97	105.24
3	RevD-FAK57700	1450	1400
4	RevD-FAK57388	1305	1294	FAM1_MU002	4526826	3891848	21075508825	3200	0.909	9930	6.23	114.83
5	RevD-FAK57080	1652	1494
6	RevD – FAK49568	1691	1691	FAM1_MU003	4430086	3893177	24970070451	3870	0.916	10200	7.32	117.49
7	RevD-FAK57638	921	877
8	RevD – FAK57853	1734	1672	FAM1_MU004	4858846	4258603	26189798157	3570	0.914	10400	7.72	124.86
9	RevD - FAK58162	1593	1589
10	RevD - FAK57847	1683	1670	FAM1_MU005	3217091	2819384	23987386290	4880	0.911	15300	6.96	149.05
11	RevD-FAK57835	1706	1691
1B	R9.4 - FAH54178	1167	612	FAM1_MU006	5309414	4629972	32082749497	4020	0.91	12200	8.58	250.96
12	R9.4 - FAH54022	1081	1064
13	R9.4 - FAH60176	1031	1031
14	RevD - FAK58206	1557	1535
15	RevD - FAK57467	1643	1598
16	RevD-FAK57611	1624	1592
17	R9.4 - FAH60933	1386	1385	FAM1_MU007	4047569	3431204	23609452243	4230	0.906	11100	7.01	118.5
18	RevD-FAK57696	1732	1691
